# Supplementary material for: Patient Care via Video Consultations: Piloting and S.W.O.T. Analysis of a Family Medicine Digitally Synchronous Seminar for Medical Students
Source: Int J Environ Res Public Health. 2022 Jul 22;19(15):8922. doi: 10.3390/ijerph19158922 (PMC9332513; doi:10.3390/ijerph19158922)
Supplement: Supplementary file 1 [file ijerph-19-08922-s001.zip]

Archive with 3 entries (3 files):
- additional file S1 1_organisation steps.pdf
- additional file S2.pdf
- additional file S3.pdf
